# Supplementary material for: Identification of the key role of IL-17RB in the treatment of osteoarthritis with Shaoyao Gancao decoction: Verification based on RNA-seq and bioinformatics analysis
Source: PLoS One. 2025 Feb 18;20(2):e0315913. doi: 10.1371/journal.pone.0315913 (PMC11835320; doi:10.1371/journal.pone.0315913)
Supplement: S1 Table — (XLSX) [file pone.0315913.s001.xlsx]

## Sheet: Sheet1
gene_id	name	sham_vs_model_de	sham_vs_model_log2fc	sham_vs_model_pval	model_vs_SGD_de	model_vs_high_log2fc	model_vs_SGD_pval
ENSRNOG00000015394	Trpv5	down	-Inf	0.00727798	up	Inf	0.0411304
ENSRNOG00000023721	LOC502684	down	-Inf	0.00934447	up	Inf	0.0238837
ENSRNOG00000027139	Krt20	up	Inf	0.0343089	down	-Inf	0.0202111
ENSRNOG00000051905	Wnt2	down	-5.6396	0.00804277	up	5.6865	0.0132483
ENSRNOG00000014758	Lgi1	down	-4.95004	0.0120897	up	4.58018	0.0326859
ENSRNOG00000038600	Dnaaf3	up	4.88988	0.000419151	down	-3.0144	0.00622039
ENSRNOG00000007544	Il23r	up	4.77505	0.00959084	down	-2.76274	0.0253765
ENSRNOG00000016245	Neto2	down	-4.36062	0.0444406	up	4.87655	0.00309097
ENSRNOG00000010573	Stra8	down	-4.15415	0.0134382	up	4.37781	0.0147996
ENSRNOG00000015750	Wnt7b	up	4.05112	0.00554747	down	-3.29612	0.00730349
ENSRNOG00000061639	AABR07044404.1	down	-3.88492	0.0178765	up	3.90015	0.000138048
ENSRNOG00000028311	Cnpy1	down	-3.75998	0.0126545	up	4.11029	0.00449873
ENSRNOG00000050123	Gdf5	up	3.7103	0.00651103	down	-2.71644	0.0277436
ENSRNOG00000023465	Depp1	up	3.69467	1.78133e-05	down	-1.45177	0.0460871
ENSRNOG00000057400	Olr1596	down	-3.56709	0.0172406	up	3.24644	0.0497134
ENSRNOG00000015503	Otud7a	up	3.40725	0.00370705	down	-2.05526	0.0171223
ENSRNOG00000017386	Il11	up	3.30033	1.43097e-06	down	-3.90745	3.44936e-07
ENSRNOG00000018458	Ncr1	down	-3.24654	0.0351912	up	3.23779	0.0258722
ENSRNOG00000048275	RGD1309350	down	-3.03371	0.000184557	up	3.25469	6.8304e-05
ENSRNOG00000052725	Shisal1	up	3.00185	0.00228321	down	-1.44438	0.0376595
ENSRNOG00000009253	Igsf9b	up	2.96958	0.00696742	down	-3.04568	0.00860174
ENSRNOG00000050792	Tnfaip6	up	2.8715	0.00901555	down	-2.52262	0.0173021
ENSRNOG00000014070	Krt13	up	2.71575	5.61619e-05	down	-1.9913	0.00156937
ENSRNOG00000019120	Hmgcs2	up	2.6942	0.0149331	down	-1.69758	0.043063
ENSRNOG00000019093	Nrg2	down	-2.58003	0.00360673	up	2.72419	0.00085554
ENSRNOG00000000335	Ermap	down	-2.50176	0.0142194	up	3.04737	0.0157257
ENSRNOG00000005215	Klhl4	up	2.48429	0.0153022	down	-2.36421	0.0106444
ENSRNOG00000021015	Sbsn	up	2.45068	0.00411846	down	-2.40721	0.00342026
ENSRNOG00000020410	Th	up	2.39898	0.0316744	down	-3.78215	0.0055755
ENSRNOG00000056810	AABR07037536.1	up	2.31389	0.0343586	down	-2.45047	0.0122853
ENSRNOG00000025059	Nxph4	up	2.13208	0.0186328	down	-1.80273	0.0368827
ENSRNOG00000046667	Fosb	up	2.12258	0.0131678	down	-3.19635	0.00229873
ENSRNOG00000061731	Plxnb3	up	2.09964	0.00968169	down	-1.79397	0.00799906
ENSRNOG00000046601	Unc5cl	down	-2.09081	0.00358548	up	2.67809	0.041461
ENSRNOG00000009311	Fstl3	up	2.05944	0.000211953	down	-1.5577	0.00149368
ENSRNOG00000004443	Sptlc3	up	2.01831	0.0347756	down	-1.54995	0.043745
ENSRNOG00000007284	Slc2a1	up	2.01091	0.000717231	down	-1.37999	0.011196
ENSRNOG00000018917	Foxi2	down	-1.99674	0.0178885	up	2.494	0.0343881
ENSRNOG00000050996	Kctd4	up	1.96184	0.00953021	down	-1.61354	0.0182273
ENSRNOG00000002385	Prg4	up	1.94751	0.00225515	down	-1.27474	0.0303278
ENSRNOG00000050121	Rhag	down	-1.89958	0.0431466	up	2.41361	0.0399169
ENSRNOG00000026430	Trim58	down	-1.86322	3.25331e-05	up	2.15478	0.0244623
ENSRNOG00000020420	Pklr	down	-1.81648	0.00206409	up	2.30727	0.0342579
ENSRNOG00000029911	Cilp	up	1.8044	0.00232656	down	-1.88698	0.00186994
ENSRNOG00000014166	Smoc2	up	1.78376	0.00606775	down	-1.51911	0.0174201
ENSRNOG00000000986	Camsap3	down	-1.77658	0.0320905	up	1.93122	0.0406874
ENSRNOG00000002397	Slc30a10	down	-1.77489	0.0363544	up	2.30665	0.0496353
ENSRNOG00000009434	RGD1310507	down	-1.73232	0.0138484	up	2.07291	0.0434139
ENSRNOG00000014816	Slc1a1	up	1.72429	0.00947539	down	-1.455	0.00900071
ENSRNOG00000000138	Glis1	up	1.71408	0.00893698	down	-2.31967	0.00331705
ENSRNOG00000042975	Tmem45a	up	1.71234	0.00107748	down	-1.31142	0.0228144
ENSRNOG00000008931	Slc25a21	down	-1.70297	0.00400873	up	1.86359	0.0340862
ENSRNOG00000038047	Mt1	up	1.69856	0.0189764	down	-1.53295	0.0307904
ENSRNOG00000059851	AABR07070117.1	down	-1.69063	0.00436	up	1.45391	0.0161398
ENSRNOG00000045615	LOC688286	up	1.68078	0.0233156	down	-1.53092	0.0326941
ENSRNOG00000018841	Sox8	up	1.6525	0.0225832	down	-1.59136	0.0440937
ENSRNOG00000005007	Scn3a	up	1.64855	0.0105731	down	-1.21946	0.0452192
ENSRNOG00000002607	Sox9	up	1.63701	0.0354296	down	-1.52975	0.0467797
ENSRNOG00000015498	Il17rb	up	1.63164	0.00141326	down	-1.31373	0.0140854
ENSRNOG00000019598	Vegfa	up	1.6253	0.00175566	down	-1.34743	0.00677592
ENSRNOG00000007545	Angptl4	up	1.60678	0.00105766	down	-1.24426	0.00948887
ENSRNOG00000033663	P4ha2	up	1.57348	0.00210643	down	-1.24199	0.0167404
ENSRNOG00000001739	Meltf	up	1.54002	0.0129973	down	-1.82536	0.00545048
ENSRNOG00000012521	Shisa2	up	1.52696	0.0263099	down	-1.47079	0.0126097
ENSRNOG00000005053	Egln3	up	1.52063	0.00395039	down	-1.14601	0.0171512
ENSRNOG00000007607	Nr4a1	up	1.50501	0.00832668	down	-1.4009	0.0136663
ENSRNOG00000024591	Hs3st3a1	up	1.48818	0.0465078	down	-2.16199	0.00171832
ENSRNOG00000049215	Cbx2	down	-1.48665	0.0066427	up	1.19655	0.0140877
ENSRNOG00000007300	C1qtnf6	up	1.48573	0.0369327	down	-1.12495	0.0475606
ENSRNOG00000016760	Kctd19	up	1.48089	0.0128114	down	-1.44948	0.00674279
ENSRNOG00000007431	Shroom1	up	1.46817	0.0429794	down	-1.47428	0.035008
ENSRNOG00000055751	P3h2	up	1.46346	0.0207398	down	-1.56785	0.00703252
ENSRNOG00000011654	Plk4	down	-1.45845	0.0190549	up	1.7146	0.0330969
ENSRNOG00000003537	Spta1	down	-1.45807	0.000731756	up	2.03478	0.0443261
ENSRNOG00000028992	Acan	up	1.4506	0.000367792	down	-1.66176	0.000102755
ENSRNOG00000012238	Clec3a	up	1.41694	0.0332093	down	-1.41634	0.0377343
ENSRNOG00000030449	Gsta4	down	-1.41259	0.00559433	up	1.45393	0.0396097
ENSRNOG00000015682	Kel	down	-1.40784	0.00174516	up	2.12403	0.048807
ENSRNOG00000004498	Scin	up	1.39548	0.0334366	down	-1.31746	0.0340441
ENSRNOG00000001195	Trpv4	up	1.39151	0.00132621	down	-1.35832	0.00340069
ENSRNOG00000042384	Kctd7	down	-1.38053	0.0259762	up	1.2027	0.0271165
ENSRNOG00000016636	Lpin3	up	1.37616	0.00174853	down	-1.0691	0.024329
ENSRNOG00000024000	Cd22	down	-1.3728	0.0244943	up	1.11383	0.0439424
ENSRNOG00000023508	Mfsd2b	down	-1.37245	0.0283177	up	2.49547	0.0496029
ENSRNOG00000004466	Fam210b	down	-1.34006	0.00627113	up	1.40621	0.0441616
ENSRNOG00000018316	Grap2	down	-1.3396	0.00430872	up	1.46678	0.0472851
ENSRNOG00000020165	Ahsp	down	-1.3355	0.000195601	up	1.61777	0.0499871
ENSRNOG00000042078	Icam4	down	-1.33033	0.0156737	up	2.042	0.0425221
ENSRNOG00000000442	Notch4	up	1.27392	0.00171423	down	-1.13925	0.00423721
ENSRNOG00000013228	Scrg1	up	1.25813	0.0400277	down	-1.72199	0.0116306
ENSRNOG00000032150	Adcy2	up	1.25016	0.00465734	down	-1.12025	0.0153271
ENSRNOG00000001654	Cpox	down	-1.2478	0.0308114	up	1.74418	0.0338313
ENSRNOG00000005690	Lmcd1	up	1.22452	0.0191907	down	-1.6574	0.00491114
ENSRNOG00000008841	Orc1	down	-1.22336	0.0229898	up	1.30552	0.0430437
ENSRNOG00000020467	Nrep	up	1.21799	0.0297649	down	-1.26937	0.0303568
ENSRNOG00000007827	Cox4i2	up	1.21478	0.00153249	down	-1.34011	0.000795945
ENSRNOG00000001833	Mcm4	down	-1.2023	0.00620257	up	1.27447	0.019867
ENSRNOG00000019022	Fam89a	up	1.19858	0.0155619	down	-1.61315	0.0015161
ENSRNOG00000005695	Mgp	up	1.18347	0.0149597	down	-1.6029	0.00225031
ENSRNOG00000010076	Pkp1	up	1.18322	0.025302	down	-1.74444	0.00218745
ENSRNOG00000042620	Marveld1	up	1.17161	0.00153405	down	-1.03286	0.00816601
ENSRNOG00000014080	Kif23	down	-1.17157	0.0281613	up	1.26739	0.030033
ENSRNOG00000025604	Atad2	down	-1.16825	0.00974784	up	1.08316	0.0345239
ENSRNOG00000024410	Blvrb	down	-1.16018	0.00149348	up	1.3613	0.0242745
ENSRNOG00000018336	Eps8l2	up	1.155	0.016996	down	-1.48589	0.00205661
ENSRNOG00000017810	Uros	down	-1.14403	0.0120191	up	1.60207	0.0492731
ENSRNOG00000011068	Papss2	up	1.14156	0.0106866	down	-1.46824	0.00317807
ENSRNOG00000031475	Col16a1	up	1.13975	0.00778833	down	-1.039	0.0399152
ENSRNOG00000026951	Susd5	up	1.13703	0.00432633	down	-1.24696	0.00231067
ENSRNOG00000057451	Itga5	up	1.12944	0.0096996	down	-1.08743	0.0268259
ENSRNOG00000007989	Chst1	up	1.12527	0.00756505	down	-1.12749	0.00818398
ENSRNOG00000016971	Zfp612	up	1.10807	0.0282235	down	-1.23615	0.0145484
ENSRNOG00000017766	Ca12	up	1.09929	0.0204255	down	-1.19153	0.0201167
ENSRNOG00000013409	Gclm	down	-1.07908	0.00637401	up	1.18474	0.0101777
ENSRNOG00000027787	Cdc6	down	-1.06711	0.018542	up	1.60899	0.0437186
ENSRNOG00000019065	Zfp385b	up	1.05663	0.00216895	down	-1.02089	0.00880025
ENSRNOG00000012543	Mcm3	down	-1.03916	0.0440071	up	1.23863	0.0339309
ENSRNOG00000014297	Sdc4	up	1.03867	0.0211039	down	-1.20452	0.0121222
ENSRNOG00000014844	Kif21a	up	1.03793	0.0155673	down	-1.08279	0.0224873
ENSRNOG00000002012	Donson	down	-1.02311	0.0148861	up	1.18898	0.0212887
